# Supplementary material for: ﻿Solanumscalarium (Solanaceae), a newly-described dioecious bush tomato from Judbarra/Gregory National Park, Northern Territory, Australia
Source: PhytoKeys. 2022 Dec 20;216:103–16. doi: 10.3897/phytokeys.216.85972 (PMC9836722; doi:10.3897/phytokeys.216.85972)
Supplement: XML Treatment for Solanum scalarium [file phytokeys.216.85972-treatment1.xml]

<!DOCTYPE tp:taxon-treatment
  PUBLIC "-//TaxonX//DTD Taxonomic Treatment Publishing DTD v0 20100105//EN" "tax-treatment-NSO.dtd">
<tp:taxon-treatment xmlns:tp="http://www.plazi.org/taxpub"><tp:treatment-meta><kwd-group><label>Taxon classification</label><kwd>
              <named-content content-type="kingdom">Plantae</named-content>
            </kwd><kwd>
              <named-content content-type="order">Solanales</named-content>
            </kwd><kwd>
              <named-content content-type="family">Solanaceae</named-content>
            </kwd></kwd-group><mixed-citation publication-type="journal"><person-group><name><surname>Williams</surname><given-names>Tanisha M.</given-names></name><name><surname>Hayes</surname><given-names>Jonathan</given-names></name><name><surname>McDonnell</surname><given-names>Angela J.</given-names></name><name><surname>Cantley</surname><given-names>Jason T.</given-names></name><name><surname>Jobson</surname><given-names>Peter</given-names></name><name><surname>Martine</surname><given-names>Christopher T.</given-names></name></person-group><article-title>﻿<italic><tp:taxon-name><tp:taxon-name-part taxon-name-part-type="genus" reg="Solanum">Solanum</tp:taxon-name-part><tp:taxon-name-part taxon-name-part-type="species" reg="scalarium">scalarium</tp:taxon-name-part></tp:taxon-name></italic> (<tp:taxon-name><tp:taxon-name-part taxon-name-part-type="family">Solanaceae</tp:taxon-name-part></tp:taxon-name>), a newly-described dioecious bush tomato from Judbarra/Gregory National Park, Northern Territory, Australia</article-title><source>PhytoKeys</source><day>20</day><month>12</month><year>2022</year><volume>216</volume><fpage>103</fpage><lpage>116</lpage><pub-id pub-id-type="doi">10.3897/phytokeys.216.85972</pub-id></mixed-citation></tp:treatment-meta><tp:nomenclature><label>﻿</label><tp:taxon-name>
            <object-id xmlns:xlink="http://www.w3.org/1999/xlink" content-type="arpha" xlink:type="simple">20A0783F-AF3A-5D4C-967C-95514A3698D7</object-id>
            <tp:taxon-name-part taxon-name-part-type="genus" reg="Solanum">Solanum</tp:taxon-name-part>
            <tp:taxon-name-part taxon-name-part-type="species" reg="scalarium">scalarium</tp:taxon-name-part>
            <object-id xmlns:xlink="http://www.w3.org/1999/xlink" content-type="ipni" xlink:type="simple">urn:lsid:ipni.org:names:77310466-1</object-id>
          </tp:taxon-name><tp:taxon-authority>Martine &amp; T.M.Williams</tp:taxon-authority><tp:taxon-status xmlns:xlink="http://www.w3.org/1999/xlink" xlink:type="simple">sp. nov.</tp:taxon-status><xref ref-type="fig" rid="F4">Figs 4</xref><xref ref-type="fig" rid="F5">, 5</xref><xref ref-type="fig" rid="F6">, 6</xref><xref ref-type="fig" rid="F7">, 7</xref></tp:nomenclature><tp:treatment-sec sec-type="diagnosis" id="SECID0EJFAE"><title>Diagnosis.</title><p>This species is distinguished from <italic><tp:taxon-name><tp:taxon-name-part taxon-name-part-type="genus" reg="Solanum">Solanum</tp:taxon-name-part><tp:taxon-name-part taxon-name-part-type="species" reg="dioicum">dioicum</tp:taxon-name-part></tp:taxon-name></italic> W.Fitzg. (as currently delineated) and other Australian functionally dioecious <italic><tp:taxon-name><tp:taxon-name-part taxon-name-part-type="genus" reg="Solanum">Solanum</tp:taxon-name-part></tp:taxon-name></italic> species of the “Kimberley dioecious clade” by the combination of a spreading decumbent habit and the staminate inflorescence axis armed with relatively stout, spreading, straight prickles.</p></tp:treatment-sec><tp:treatment-sec sec-type="material" id="SECID0EBGAE"><title>Type.</title><p>Australia. Northern Territory: Victoria River Valley, Judbarra National Park, off Victoria Highway (Highway 1), NW of Victoria River Roadhouse, Escarpment Walk, just off track above Garrarnawun Lookout on flat area between there and peak of outcrop, <named-content xmlns:xlink="http://www.w3.org/1999/xlink" content-type="dwc:verbatimCoordinates" xlink:type="simple"><named-content content-type="geo-json" specific-use="{&#34;type&#34;:&#34;Point&#34;,&#34;coordinates&#34;:[131.115710,-15.610540]}" id="NCID0EKGAE" xlink:type="simple">15.61054°S, 131.11571°E</named-content></named-content>, elev. 167 m, 2 June 2018 (fr), <italic>C. T. Martine, J. Cantley, A. McDonnell &amp; P. Jobson 4748</italic> (holotype: DNA).</p></tp:treatment-sec><tp:treatment-sec sec-type="description" id="SECID0ERGAE"><title>Description.</title><p>Perennial spreading decumbent pale green shrub up to 30 cm tall. Main stem single, 4–12 cm tall, woody (not corky) branching 2–4 times with thickest lateral stems ca. 2–4 cm in diameter; younger stems yellow-green to tan-green in color and older woody stems eventually becoming dark tan or gray. Internodes 12–40 cm long in male plants, 30–46 cm long in functionally female plants. <bold><italic>Stems</italic></bold> with short, dense indumentum of porrect-stellate trichomes 0.5–1.3 mm, these mostly short stalked (occasionally on longer stalks up to 1 mm) with central midpoint ca. 0.2 mm. Prickles abundant and dense (8–10 per cm of internode), 1–8 mm long, straight, fine, widened at base, somewhat sharp. <bold><italic>Leaves</italic></bold> simple; blades 5–9 cm long, 1–3 cm wide, alternate, lanceolate; unarmed or with 1–3 straight prickles along adaxial midvein, soft yellow green above, slightly lighter beneath, both sides densely stellate-hairy, trichomes mostly short stalked, porrect-stellate with short central ray; apex acuminate; margins entire, sometimes ciliate; base oblique and tapering; petiole 0.5–14 mm long; <bold><italic>Male inflorescence</italic></bold> a scorpioid cyme 9–24 mm long with up to ca. 50 flowers (typically 1–4 flowers open at a time with previous blooms abscised); rachis densely stellate-pubescent, armed with straight prickles 5–7 mm, ca. 1 mm in diameter at the base, each subtending a flower; pedicel 3–7 mm long, sparsely armed with small prickles. <bold><italic>Male flowers</italic></bold> 5-merous; calyx with the tube 6–7 mm long, campanulate, armed with weak prickles ca. 2 mm long, the lobes 3–4 mm long, tipped with a linear acumen; corolla 16–27.4 mm in diameter, rotate to rotate-campanulate, pale violet; stamens equal; filaments 1–2 mm long; anthers ca. 4 mm long, tightly connivent, oblong-lanceolate to somewhat tapered, poricidal at the tips; ovary vestigial, non-functional. <bold><italic>Female inflorescence</italic></bold> of a solitary, morphologically cosexual flower (functionally female and producing inaperturate pollen); pedicel 7–8 mm long, sparsely armed with small prickles ca. 2 mm. <bold><italic>Female flowers</italic></bold> 5-merous; on; calyx with the tube campanulate, densely stellate-pubescent and armed, the prickles 5–6 mm long, straight, the lobes 5–11 mm long, unequal, long-triangular with a linear acumen, prickly; corolla 36–46 mm in diameter, rotate to rotate-campanulate, violet to pale violet; stamens equal, like those of the male flowers; filaments 1–2 mm long; anthers ca. 4 mm long, slightly spreading, poricidal at the tips; ovary ca. 5 mm in diameter at anthesis, glabrous; style ca. 5 mm long (including stigmatic surfaces), straight; stigma yellow, bifid, the lobes 1.5–2 mm long. <bold><italic>Fruit</italic></bold> a berry, 20–25 mm diameter, globose; immature fruit green, fleshy; mature fruit light green, drying to yellow-orange or tan, becoming leathery-reticulate and bony hard and loosely retained and partly-enclosed in calyx (75% enclosed when developing; mature, hardened fruit less than 25% enclosed), apparently detaching from calyx once hard and dry. Fruiting calyx lobes 2.1–2.8 cm long, long acuminate, tapered to a long fine tip, accrescent, slightly sticky and adherent to fruit when immature, readily separating from fruit as the berry matures, hardens, and shrinks from drying, densely armed with sharp prickles ca. 6 mm long. <bold><italic>Seeds</italic></bold> up to 420–586 per fruit in cultivation (two wild-collected fruits were <italic>N</italic> = 96 and <italic>N</italic> = 162), 1.1–1.5 mm in diameter, reniform dark brown to black, conspicuously and minutely reticulate.</p></tp:treatment-sec><tp:treatment-sec sec-type="distribution" id="SECID0ETHAE"><title>Distribution and ecology.</title><p><italic><tp:taxon-name><tp:taxon-name-part taxon-name-part-type="genus" reg="Solanum">Solanum</tp:taxon-name-part><tp:taxon-name-part taxon-name-part-type="species" reg="scalarium">scalarium</tp:taxon-name-part></tp:taxon-name></italic> is presently known from a single population (Fig. <xref ref-type="fig" rid="F3">3</xref>) of perhaps 50–100 individuals found within Judbarra/Gregory National Park. The species here occurs on skeletal pink soil, exposed sandstone pavement and dissected rock high above the Victoria River Valley (Fig. <xref ref-type="fig" rid="F4">4</xref>). The associated vegetation at this site is a low open woodland dominated by <italic><tp:taxon-name><tp:taxon-name-part taxon-name-part-type="genus" reg="Corymbia">Corymbia</tp:taxon-name-part><tp:taxon-name-part taxon-name-part-type="species" reg="terminalis">terminalis</tp:taxon-name-part></tp:taxon-name></italic> (F.Muell.) K.D.Hill &amp; L.A.S.Johnson (<tp:taxon-name><tp:taxon-name-part taxon-name-part-type="family">Myrtaceae</tp:taxon-name-part></tp:taxon-name>) and <italic><tp:taxon-name><tp:taxon-name-part taxon-name-part-type="genus" reg="Eucalyptus">Eucalyptus</tp:taxon-name-part><tp:taxon-name-part taxon-name-part-type="species" reg="miniata">miniata</tp:taxon-name-part></tp:taxon-name></italic> (F.Muell.) A.Cunn. ex Schauer (<tp:taxon-name><tp:taxon-name-part taxon-name-part-type="family">Myrtaceae</tp:taxon-name-part></tp:taxon-name>), with a sparse low mid story of <italic><tp:taxon-name><tp:taxon-name-part taxon-name-part-type="genus" reg="Owenia">Owenia</tp:taxon-name-part><tp:taxon-name-part taxon-name-part-type="species" reg="vernicosa">vernicosa</tp:taxon-name-part></tp:taxon-name></italic> (F.Muell.) (<tp:taxon-name><tp:taxon-name-part taxon-name-part-type="family">Meliaceae</tp:taxon-name-part></tp:taxon-name>), <italic><tp:taxon-name><tp:taxon-name-part taxon-name-part-type="genus" reg="Calytrix">Calytrix</tp:taxon-name-part><tp:taxon-name-part taxon-name-part-type="species" reg="exstipulata">exstipulata</tp:taxon-name-part></tp:taxon-name></italic> DC. (<tp:taxon-name><tp:taxon-name-part taxon-name-part-type="family">Myrtaceae</tp:taxon-name-part></tp:taxon-name>), <italic><tp:taxon-name><tp:taxon-name-part taxon-name-part-type="genus" reg="Xanthostemon">Xanthostemon</tp:taxon-name-part><tp:taxon-name-part taxon-name-part-type="species" reg="paradoxus">paradoxus</tp:taxon-name-part></tp:taxon-name></italic> (F.Muell.) W.J.Hooker (<tp:taxon-name><tp:taxon-name-part taxon-name-part-type="family">Myrtaceae</tp:taxon-name-part></tp:taxon-name>), <italic><tp:taxon-name><tp:taxon-name-part taxon-name-part-type="genus" reg="Hibbertia">Hibbertia</tp:taxon-name-part></tp:taxon-name></italic> spp. (<tp:taxon-name><tp:taxon-name-part taxon-name-part-type="family">Dilleniaceae</tp:taxon-name-part></tp:taxon-name>), <italic><tp:taxon-name><tp:taxon-name-part taxon-name-part-type="genus" reg="Corchorus">Corchorus</tp:taxon-name-part></tp:taxon-name></italic> spp. (<tp:taxon-name><tp:taxon-name-part taxon-name-part-type="family">Malvaceae</tp:taxon-name-part></tp:taxon-name>), <italic><tp:taxon-name><tp:taxon-name-part taxon-name-part-type="genus" reg="Senna">Senna</tp:taxon-name-part><tp:taxon-name-part taxon-name-part-type="species" reg="oligoclada">oligoclada</tp:taxon-name-part></tp:taxon-name></italic> (F.Muell.) Randell (<tp:taxon-name><tp:taxon-name-part taxon-name-part-type="family">Fabaceae</tp:taxon-name-part></tp:taxon-name>), <italic><tp:taxon-name><tp:taxon-name-part taxon-name-part-type="genus" reg="Acacia">Acacia</tp:taxon-name-part></tp:taxon-name></italic> sp. nov. (<tp:taxon-name><tp:taxon-name-part taxon-name-part-type="family">Fabaceae</tp:taxon-name-part></tp:taxon-name>); the sparse ground layer is dominated by <italic><tp:taxon-name><tp:taxon-name-part taxon-name-part-type="genus" reg="Cyperus">Cyperus</tp:taxon-name-part><tp:taxon-name-part taxon-name-part-type="species" reg="cunninghamii">cunninghamii</tp:taxon-name-part></tp:taxon-name></italic> (C.B.Clarke) C.A. Gardner (<tp:taxon-name><tp:taxon-name-part taxon-name-part-type="family">Cyperaceae</tp:taxon-name-part></tp:taxon-name>) and <italic><tp:taxon-name><tp:taxon-name-part taxon-name-part-type="genus" reg="Triodia">Triodia</tp:taxon-name-part><tp:taxon-name-part taxon-name-part-type="species" reg="pungens">pungens</tp:taxon-name-part></tp:taxon-name></italic> R.Br. (<tp:taxon-name><tp:taxon-name-part taxon-name-part-type="family">Poaceae</tp:taxon-name-part></tp:taxon-name>). Although <italic><tp:taxon-name><tp:taxon-name-part taxon-name-part-type="genus" reg="Solanum">S.</tp:taxon-name-part><tp:taxon-name-part taxon-name-part-type="species" reg="scalarium">scalarium</tp:taxon-name-part></tp:taxon-name></italic> was not conspicuous on a visit by PJ and JTC in 2017, it appeared in 2018 to have sprouted vigorously from above-ground stems after fire occurring at some point in the previous 2–3 years. At the time of the type collection, plants were robust and vigorous in areas that had been burned and only represented by a few weak ramets in unburned areas dominated by <italic><tp:taxon-name><tp:taxon-name-part taxon-name-part-type="genus" reg="Triodia">Triodia</tp:taxon-name-part><tp:taxon-name-part taxon-name-part-type="species" reg="pungens">pungens</tp:taxon-name-part></tp:taxon-name></italic> tussocks.</p><fig id="F3" position="float" orientation="portrait"><object-id xmlns:xlink="http://www.w3.org/1999/xlink" content-type="doi" xlink:type="simple">10.3897/phytokeys.216.85972.figure3</object-id><object-id xmlns:xlink="http://www.w3.org/1999/xlink" content-type="arpha" xlink:type="simple">878E3054-0ACC-5165-922F-98B3C683551E</object-id><label>Figure 3.</label><caption><p>Geographic distribution of <italic><tp:taxon-name><tp:taxon-name-part taxon-name-part-type="genus" reg="Solanum">Solanum</tp:taxon-name-part><tp:taxon-name-part taxon-name-part-type="species" reg="scalarium">scalarium</tp:taxon-name-part></tp:taxon-name></italic> (black star) and other Australian dioecious <italic><tp:taxon-name><tp:taxon-name-part taxon-name-part-type="genus" reg="Solanum">Solanum</tp:taxon-name-part></tp:taxon-name></italic> species (source: The Australasian Virtual Herbarium).</p></caption><graphic xmlns:xlink="http://www.w3.org/1999/xlink" xlink:href="phytokeys-216-103_article-85972__-g003.jpg" position="float" orientation="portrait" xlink:type="simple" id="oo_784828.jpg"><uri content-type="original_file" xlink:type="simple">https://binary.pensoft.net/fig/784828</uri></graphic></fig><fig id="F4" position="float" orientation="portrait"><object-id xmlns:xlink="http://www.w3.org/1999/xlink" content-type="doi" xlink:type="simple">10.3897/phytokeys.216.85972.figure4</object-id><object-id xmlns:xlink="http://www.w3.org/1999/xlink" content-type="arpha" xlink:type="simple">8F38E54D-72F2-5924-A8FE-3B5C821DCE6B</object-id><label>Figure 4.</label><caption><p><italic><tp:taxon-name><tp:taxon-name-part taxon-name-part-type="genus" reg="Solanum">Solanum</tp:taxon-name-part><tp:taxon-name-part taxon-name-part-type="species" reg="scalarium">scalarium</tp:taxon-name-part></tp:taxon-name></italic> in the field <bold>A, C, F</bold> type locality and habitat, Escarpment Walk, Judbarra National Park, Northern Territory <bold>B–D</bold> immature green fruits enclosed in prickly calyx and <bold>E</bold> prickly male rachis after male flowers have dropped off. (Photos by A.J. McDonnell.).</p></caption><graphic xmlns:xlink="http://www.w3.org/1999/xlink" xlink:href="phytokeys-216-103_article-85972__-g004.jpg" position="float" orientation="portrait" xlink:type="simple" id="oo_784829.jpg"><uri content-type="original_file" xlink:type="simple">https://binary.pensoft.net/fig/784829</uri></graphic></fig><p>Pollination biology of the species is unknown, but, like other Australian congeners, the flowers are likely buzz pollinated by bees in the genera <italic><tp:taxon-name><tp:taxon-name-part taxon-name-part-type="genus" reg="Xylocopa">Xylocopa</tp:taxon-name-part></tp:taxon-name></italic> and <italic><tp:taxon-name><tp:taxon-name-part taxon-name-part-type="genus" reg="Amegilla">Amegilla</tp:taxon-name-part></tp:taxon-name></italic> (<tp:taxon-name><tp:taxon-name-part taxon-name-part-type="family">Apidae</tp:taxon-name-part></tp:taxon-name>; see <xref ref-type="bibr" rid="B1">Anderson and Symon 1988</xref>; <xref ref-type="bibr" rid="B36">Switzer et al. 2016</xref>) and likely to present high levels of pollen nutritional reward – although with slightly differential rewards available to pollen foragers from male versus functionally female flowers (<xref ref-type="bibr" rid="B32">Ndem-Galbert et al. 2021</xref>). A small set (<italic>N</italic> = 10) of ex situ hand pollinations conducted for this study showed that inaperturate pollen produced by functionally female flowers does not lead to fruit set when used to pollinate other females. This suggests that reproduction in <italic><tp:taxon-name><tp:taxon-name-part taxon-name-part-type="genus" reg="Solanum">S.</tp:taxon-name-part><tp:taxon-name-part taxon-name-part-type="species" reg="scalarium">scalarium</tp:taxon-name-part></tp:taxon-name></italic> is dependent on intersexual male-to-female outcrossing via biotic pollination like in other dioecious <italic><tp:taxon-name><tp:taxon-name-part taxon-name-part-type="genus" reg="Solanum">Solanum</tp:taxon-name-part></tp:taxon-name></italic> species.</p><p>Seed dispersal mechanism for this species is also unknown, although young fleshy fruits are mostly enclosed in a spiny calyx that gradually reflexes to some degree as fruits become dry and bony (Fig. <xref ref-type="fig" rid="F6">6D, E</xref>), suggesting that endozoochory is less likely than either ectozoochory (as a trample burr) or passive dispersal (see <xref ref-type="bibr" rid="B37">Symon 1979b</xref>; <xref ref-type="bibr" rid="B29">Martine et al. 2019</xref>). Peoples of the Walmajarri language area of the Kimberley region (west of this distribution) report that the fruits of <italic><tp:taxon-name><tp:taxon-name-part taxon-name-part-type="genus" reg="Solanum">S.</tp:taxon-name-part><tp:taxon-name-part taxon-name-part-type="species" reg="dioicum">dioicum</tp:taxon-name-part></tp:taxon-name></italic> (<italic>kara</italic>) are eaten by <italic><tp:taxon-name><tp:taxon-name-part taxon-name-part-type="genus" reg="Osphranter">Osphranter</tp:taxon-name-part><tp:taxon-name-part taxon-name-part-type="species" reg="rufus">rufus</tp:taxon-name-part></tp:taxon-name></italic> (Desmarest, 1822) (plains or red kangaroos; <xref ref-type="bibr" rid="B11">Doonday et al. 2013</xref>), and CTM has seen bustard birds (<italic><tp:taxon-name><tp:taxon-name-part taxon-name-part-type="genus" reg="Ardeotis">Ardeotis</tp:taxon-name-part><tp:taxon-name-part taxon-name-part-type="species" reg="australis">australis</tp:taxon-name-part></tp:taxon-name></italic> (Gray, 1829)) picking apart <italic><tp:taxon-name><tp:taxon-name-part taxon-name-part-type="genus" reg="Solanum">S.</tp:taxon-name-part><tp:taxon-name-part taxon-name-part-type="species" reg="dioicum">dioicum</tp:taxon-name-part></tp:taxon-name></italic> fruits near the northwest Kimberley coast (<xref ref-type="bibr" rid="B29">Martine et al. 2019</xref>). However, there is no published evidence that any extant animal acts as an effective seed dispersal agent of taxa within the “Kimberley dioecious clade” (see <xref ref-type="bibr" rid="B27">Martine et al. 2016b</xref>). Notably, seeds removed from green fruits (enclosed in calyces) of the type collection as well as seeds removed from older brown fruits (calyces reflexed) in cultivation were both germinable, suggesting that effective seed dispersal might happen at either stage.</p><fig id="F5" position="float" orientation="portrait"><object-id xmlns:xlink="http://www.w3.org/1999/xlink" content-type="doi" xlink:type="simple">10.3897/phytokeys.216.85972.figure5</object-id><object-id xmlns:xlink="http://www.w3.org/1999/xlink" content-type="arpha" xlink:type="simple">764E93D6-FD86-5736-A017-66E4ECD16BD0</object-id><label>Figure 5.</label><caption><p>Functionally male individuals of <italic><tp:taxon-name><tp:taxon-name-part taxon-name-part-type="genus" reg="Solanum">Solanum</tp:taxon-name-part><tp:taxon-name-part taxon-name-part-type="species" reg="scalarium">scalarium</tp:taxon-name-part></tp:taxon-name></italic> in cultivation: <bold>A</bold> leaf shape and <bold>B, C</bold> inflorescence axes of male individuals; note the distinctive spreading straight prickles that give the inflorescence axis a ladder-like appearance. (Photos by T.M. Williams.).</p></caption><graphic xmlns:xlink="http://www.w3.org/1999/xlink" xlink:href="phytokeys-216-103_article-85972__-g005.jpg" position="float" orientation="portrait" xlink:type="simple" id="oo_784830.jpg"><uri content-type="original_file" xlink:type="simple">https://binary.pensoft.net/fig/784830</uri></graphic></fig><fig id="F6" position="float" orientation="portrait"><object-id xmlns:xlink="http://www.w3.org/1999/xlink" content-type="doi" xlink:type="simple">10.3897/phytokeys.216.85972.figure6</object-id><object-id xmlns:xlink="http://www.w3.org/1999/xlink" content-type="arpha" xlink:type="simple">6CE2F794-D9C6-5C3D-A4F3-18E1606DF91F</object-id><label>Figure 6.</label><caption><p>Functionally female individuals of <italic><tp:taxon-name><tp:taxon-name-part taxon-name-part-type="genus" reg="Solanum">Solanum</tp:taxon-name-part><tp:taxon-name-part taxon-name-part-type="species" reg="scalarium">scalarium</tp:taxon-name-part></tp:taxon-name></italic> in cultivation: <bold>A</bold> flower <bold>B</bold> reproductive branch <bold>C</bold> leaf shape <bold>D, E</bold> reflexing of calyx around brown, bony fruits and <bold>F</bold> overall habit. (Photos by T.M. Williams.).</p></caption><graphic xmlns:xlink="http://www.w3.org/1999/xlink" xlink:href="phytokeys-216-103_article-85972__-g006.jpg" position="float" orientation="portrait" xlink:type="simple" id="oo_784831.jpg"><uri content-type="original_file" xlink:type="simple">https://binary.pensoft.net/fig/784831</uri></graphic></fig><fig id="F7" position="float" orientation="portrait"><object-id xmlns:xlink="http://www.w3.org/1999/xlink" content-type="doi" xlink:type="simple">10.3897/phytokeys.216.85972.figure7</object-id><object-id xmlns:xlink="http://www.w3.org/1999/xlink" content-type="arpha" xlink:type="simple">52EF9F48-72C5-5851-B2D4-26FF657594AD</object-id><label>Figure 7.</label><caption><p><bold>A</bold> Holotype of <italic><tp:taxon-name><tp:taxon-name-part taxon-name-part-type="genus" reg="Solanum">Solanum</tp:taxon-name-part><tp:taxon-name-part taxon-name-part-type="species" reg="scalarium">scalarium</tp:taxon-name-part></tp:taxon-name></italic> (C.T. Martine 4748; female fruiting specimen) <bold>B</bold> paratype of <italic><tp:taxon-name><tp:taxon-name-part taxon-name-part-type="genus" reg="Solanum">S.</tp:taxon-name-part><tp:taxon-name-part taxon-name-part-type="species" reg="scalarium">scalarium</tp:taxon-name-part></tp:taxon-name></italic> (C.T. Martine 4796B; male specimen). (Photos by M. Sain.).</p></caption><graphic xmlns:xlink="http://www.w3.org/1999/xlink" xlink:href="phytokeys-216-103_article-85972__-g007.jpg" position="float" orientation="portrait" xlink:type="simple" id="oo_784832.jpg"><uri content-type="original_file" xlink:type="simple">https://binary.pensoft.net/fig/784832</uri></graphic></fig></tp:treatment-sec><tp:treatment-sec sec-type="phenology" id="SECID0EFXAE"><title>Phenology.</title><p>Plants encountered on 2 June 2018 were largely sterile, with several withered flowers and two mature fruits. The low fruit set in the population at the time of collection suggests that <italic><tp:taxon-name><tp:taxon-name-part taxon-name-part-type="genus" reg="Solanum">S.</tp:taxon-name-part><tp:taxon-name-part taxon-name-part-type="species" reg="scalarium">scalarium</tp:taxon-name-part></tp:taxon-name></italic> typically flowers earlier in the calendar year.</p></tp:treatment-sec><tp:treatment-sec sec-type="etymology" id="SECID0EWXAE"><title>Etymology.</title><p>Latin <italic>scalare</italic> from <italic>scala</italic>, ladder or stair, and suffix <italic>aris</italic>, pertaining to; the epithet <italic><tp:taxon-name><tp:taxon-name-part taxon-name-part-type="genus" reg="Solanum"/><tp:taxon-name-part taxon-name-part-type="species" reg="scalarium">scalarium</tp:taxon-name-part></tp:taxon-name></italic> is the genitive plural of <italic>scalare</italic>, indicating ladder-like appearance of staminate inflorescence rachises, which are conspicuously and unusually armed with relatively stout, spreading, straight prickles resembling ladder steps. It is also a nod to the type locality at the Escarpment Walk, Judbarra/Gregory National Park, where stone stairs lead from the car park up to the habitat of this species. By choosing this name we acknowledge the access these steps provide to the newly-described species as well as the importance of providing broad access to nature, outdoor recreation, and scientific discovery. We suggest the use of Garrarnawun Bush Tomato for the English-language common name of the species in recognition of the Garrarnawun Lookout near where the type collection was made, a traditional meeting place of the Wardaman and Nungali-Ngaliwurru peoples whose lands overlap in this area (<xref ref-type="bibr" rid="B33">Parks and Wildlife Commission of the Northern Territory 2021</xref>).</p></tp:treatment-sec><tp:treatment-sec sec-type="Preliminary conservation status" id="SECID0ESYAE"><title>Preliminary conservation status.</title><p>While we expect that more localities for <italic><tp:taxon-name><tp:taxon-name-part taxon-name-part-type="genus" reg="Solanum">S.</tp:taxon-name-part><tp:taxon-name-part taxon-name-part-type="species" reg="scalarium">scalarium</tp:taxon-name-part></tp:taxon-name></italic> are likely to be found given the prevalence of similar (and less accessible) outcrops in the immediate region of the type collection, at present it is known from one protected (though frequently-visited) collection site in Judbarra/Gregory National Park (Fig. <xref ref-type="fig" rid="F4">4</xref>). Based on IUCN Red List Categories (<xref ref-type="bibr" rid="B18">IUCN 2012</xref>), <italic><tp:taxon-name><tp:taxon-name-part taxon-name-part-type="genus" reg="Solanum">S.</tp:taxon-name-part><tp:taxon-name-part taxon-name-part-type="species" reg="scalarium">scalarium</tp:taxon-name-part></tp:taxon-name></italic> should be considered Data Deficient (DD).</p></tp:treatment-sec><tp:treatment-sec sec-type="material" id="SECID0EWZAE"><title>Specimens examined.</title><p>United States. Pennsylvania: Cultivated in Bucknell University: (Lewisburg) Burpee Research Greenhouse (staminate flowers/inflorescences, functionally female flowers, and fruits), 9 Oct 2020<italic>CT Martine &amp; TM Williams 4796.</italic> (To be distributed to AD, BM, BUPL [Fig. <xref ref-type="fig" rid="F7">7b</xref>], DNA, NY, PERTH, US).</p></tp:treatment-sec><tp:treatment-sec sec-type="Diagnostic couplets" id="SECID0EC1AE"><title>Diagnostic couplets.</title><p>A comprehensive “Kimberley dioecious clade” key, including newly-recognized species, is forthcoming (Barrett and Barrett in prep). The most complete key to date can be found in <xref ref-type="bibr" rid="B3">Barrett (2013)</xref>, which lumps the numerous variations of <italic><tp:taxon-name><tp:taxon-name-part taxon-name-part-type="genus" reg="Solanum">S.</tp:taxon-name-part><tp:taxon-name-part taxon-name-part-type="species" reg="dioicum">dioicum</tp:taxon-name-part></tp:taxon-name></italic> sensu lato as a single taxon. The following couplets may be inserted where <italic><tp:taxon-name><tp:taxon-name-part taxon-name-part-type="genus" reg="Solanum">S.</tp:taxon-name-part><tp:taxon-name-part taxon-name-part-type="species" reg="dioicum">dioicum</tp:taxon-name-part></tp:taxon-name></italic> occurs at couplet 60 in the key in <xref ref-type="bibr" rid="B3">Barrett (2013)</xref> and supplants the single replacement couplet 60a [previously published in <xref ref-type="bibr" rid="B28">Martine et al. (2016c)</xref>].</p><p>[<xref ref-type="bibr" rid="B3">Barrett 2013</xref>; couplet 60]</p><table-wrap content-type="key" position="anchor" orientation="portrait"><table id="TID0EWLAC" rules="all"><tbody><tr><td rowspan="1" colspan="1">60a</td><td rowspan="1" colspan="1">Plants less than 1 m tall, many-branched; stems moderately to densely prickly; leaf indumentum silvery/rusty/yellow, overall aspect silvery-green, yellow-green, or reddish-green; stigma deeply bifid, the lobes 2–5 mm long; calyx not fully enclosing mature fruit</td><td rowspan="1" colspan="1">
                    <bold>60b</bold>
                  </td></tr><tr><td rowspan="1" colspan="1">60a</td><td rowspan="1" colspan="1">Plants more than 1 m tall, few-branched and conspicuously “Y”-shaped in form; stems very prickly; leaf indumentum silvery, overall aspect silvery-blue; stigma shallowly bifid, the lobes 0.5–1 mm long; calyx fully enclosing the mature fruit</td><td rowspan="1" colspan="1">
                    <bold><italic><tp:taxon-name><tp:taxon-name-part taxon-name-part-type="genus" reg="Solanum">Solanum</tp:taxon-name-part><tp:taxon-name-part taxon-name-part-type="species" reg="ossicruentum">ossicruentum</tp:taxon-name-part></tp:taxon-name></italic> Martine &amp; J.Cantley</bold>
                  </td></tr><tr><td rowspan="1" colspan="1">60b</td><td rowspan="1" colspan="1">Plants many-branched; stems moderately prickly; leaf indumentum silvery or rusty, overall aspect silvery-green, yellowish green, or reddish green; stigma lobes 2–5 mm long; mature fruits green and fleshy; male floral rachis typically unarmed</td><td rowspan="1" colspan="1">
                    <bold><italic><tp:taxon-name><tp:taxon-name-part taxon-name-part-type="genus" reg="Solanum">Solanum</tp:taxon-name-part><tp:taxon-name-part taxon-name-part-type="species" reg="dioicum">dioicum</tp:taxon-name-part></tp:taxon-name></italic> W.Fitzg.</bold>
                  </td></tr><tr><td rowspan="1" colspan="1">60b</td><td rowspan="1" colspan="1">Plants many-branched and spreading decumbent in form; stem densely prickly; leaf indumentum yellow, overall aspect yellow-green; stigma lobes 1.5–2 mm; mature fruits light green to yellow-orange and fleshy, becoming tan and bony hard; male floral rachis armed</td><td rowspan="1" colspan="1">
                    <bold><italic><tp:taxon-name><tp:taxon-name-part taxon-name-part-type="genus" reg="Solanum">Solanum</tp:taxon-name-part><tp:taxon-name-part taxon-name-part-type="species" reg="scalarium">scalarium</tp:taxon-name-part></tp:taxon-name></italic> Martine &amp; T.M.Williams</bold>
                  </td></tr></tbody></table></table-wrap></tp:treatment-sec><ref-list><ref id="B1"><mixed-citation xmlns:xlink="http://www.w3.org/1999/xlink" xlink:type="simple"><person-group><name name-style="western"><surname>Anderson</surname><given-names>GJ</given-names></name><name name-style="western"><surname>Symon</surname><given-names>DE</given-names></name></person-group> (<year>1988</year>) <article-title>Insect foragers on <italic><tp:taxon-name><tp:taxon-name-part taxon-name-part-type="genus">Solanum</tp:taxon-name-part></tp:taxon-name></italic> flowers in Australia.</article-title><source>Annals of the Missouri Botanical Garden</source><volume>75</volume>(<issue>3</issue>): <fpage>842</fpage>–<lpage>852</lpage>. <ext-link xlink:href="10.2307/2399372" ext-link-type="doi" xlink:type="simple">https://doi.org/10.2307/2399372</ext-link></mixed-citation></ref><ref id="B36"><mixed-citation xmlns:xlink="http://www.w3.org/1999/xlink" xlink:type="simple"><person-group><name name-style="western"><surname>Switzer</surname><given-names>CM</given-names></name><name name-style="western"><surname>Hogendoorn</surname><given-names>K</given-names></name><name name-style="western"><surname>Ravi</surname><given-names>S</given-names></name><name name-style="western"><surname>Combes</surname><given-names>SA</given-names></name></person-group> (<year>2016</year>) <article-title>Shakers and head bangers: Differences in sonication behavior between Australian <italic><tp:taxon-name><tp:taxon-name-part taxon-name-part-type="genus">Amegilla</tp:taxon-name-part><tp:taxon-name-part taxon-name-part-type="species">murrayensis</tp:taxon-name-part></tp:taxon-name></italic> (blue-banded bees) and North American <italic><tp:taxon-name><tp:taxon-name-part taxon-name-part-type="genus">Bombus</tp:taxon-name-part><tp:taxon-name-part taxon-name-part-type="species">impatiens</tp:taxon-name-part></tp:taxon-name></italic> (bumblebees).</article-title><source>Arthropod-Plant Interactions</source><volume>10</volume>(<issue>1</issue>): <fpage>1</fpage>–<lpage>8</lpage>. <ext-link xlink:href="10.1007/s11829-015-9407-7" ext-link-type="doi" xlink:type="simple">https://doi.org/10.1007/s11829-015-9407-7</ext-link></mixed-citation></ref><ref id="B32"><mixed-citation xmlns:xlink="http://www.w3.org/1999/xlink" xlink:type="simple"><person-group><name name-style="western"><surname>Ndem-Galbert</surname><given-names>JR</given-names></name><name name-style="western"><surname>Hall</surname><given-names>J</given-names></name><name name-style="western"><surname>McDonnell</surname><given-names>AJ</given-names></name><name name-style="western"><surname>Martine</surname><given-names>CT</given-names></name></person-group> (<year>2021</year>) <article-title>Differential reward in “male” versus “female” pollen of functionally dioecious <italic><tp:taxon-name><tp:taxon-name-part taxon-name-part-type="genus">Solanum</tp:taxon-name-part></tp:taxon-name></italic> (<tp:taxon-name><tp:taxon-name-part taxon-name-part-type="family">Solanaceae</tp:taxon-name-part></tp:taxon-name>).</article-title><source>American Journal of Botany</source><volume>108</volume>(<issue>11</issue>): <fpage>2282</fpage>–<lpage>2293</lpage>. <ext-link xlink:href="10.1002/ajb2.1765" ext-link-type="doi" xlink:type="simple">https://doi.org/10.1002/ajb2.1765</ext-link></mixed-citation></ref><ref id="B37"><mixed-citation xmlns:xlink="http://www.w3.org/1999/xlink" xlink:type="simple"><person-group><name name-style="western"><surname>Symon</surname><given-names>DE</given-names></name></person-group> (<year>1979b</year>) <article-title>Fruit diversity and dispersal in <italic><tp:taxon-name><tp:taxon-name-part taxon-name-part-type="genus">Solanum</tp:taxon-name-part></tp:taxon-name></italic> in Australia.</article-title><source>Journal of the Adelaide Botanic Gardens</source><volume>1</volume>: <fpage>321</fpage>–<lpage>331</lpage>.</mixed-citation></ref><ref id="B29"><mixed-citation xmlns:xlink="http://www.w3.org/1999/xlink" xlink:type="simple"><person-group><name name-style="western"><surname>Martine</surname><given-names>CT</given-names></name><name name-style="western"><surname>Jordon-Thaden</surname><given-names>IE</given-names></name><name name-style="western"><surname>McDonnell</surname><given-names>AJ</given-names></name><name name-style="western"><surname>Cantley</surname><given-names>JT</given-names></name><name name-style="western"><surname>Hayes</surname><given-names>DS</given-names></name><name name-style="western"><surname>Roche</surname><given-names>MD</given-names></name><name name-style="western"><surname>Frawley</surname><given-names>ES</given-names></name><name name-style="western"><surname>Gilman</surname><given-names>IS</given-names></name><name name-style="western"><surname>Tank</surname><given-names>DC</given-names></name></person-group> (<year>2019</year>) Phylogeny of the Australian <italic><tp:taxon-name><tp:taxon-name-part taxon-name-part-type="genus">Solanum</tp:taxon-name-part><tp:taxon-name-part taxon-name-part-type="species">dioicum</tp:taxon-name-part></tp:taxon-name></italic> group using seven nuclear genes, with consideration of Symon’s fruit and seed dispersal hypotheses. PLoS ONE 14(4): e0207564. <ext-link xlink:href="10.1371/journal.pone.0207564" ext-link-type="doi" xlink:type="simple">https://doi.org/10.1371/journal.pone.0207564</ext-link></mixed-citation></ref><ref id="B11"><mixed-citation xmlns:xlink="http://www.w3.org/1999/xlink" xlink:type="simple"><person-group><name name-style="western"><surname>Doonday</surname><given-names>B</given-names></name><name name-style="western"><surname>Samuels</surname><given-names>C</given-names></name><name name-style="western"><surname>Clancy</surname><given-names>EM</given-names></name><name name-style="western"><surname>Milner</surname><given-names>J</given-names></name><name name-style="western"><surname>Chungulla</surname><given-names>R</given-names></name><name name-style="western"><surname>Whisputt</surname><given-names>M</given-names></name><name name-style="western"><surname>Yoomarie</surname><given-names>S</given-names></name><name name-style="western"><surname>Lulu</surname><given-names>V</given-names></name><name name-style="western"><surname>Johns</surname><given-names>A</given-names></name><name name-style="western"><surname>Brown</surname><given-names>S</given-names></name><name name-style="western"><surname>Vernes</surname><given-names>T</given-names></name><name name-style="western"><surname>Richards</surname><given-names>E</given-names></name><name name-style="western"><surname>Wightman</surname><given-names>G</given-names></name></person-group> (<year>2013</year>) Walmajarri Plants and Animals: Aboriginal Knowledge from the Paruku Indigenous Protected Area, Southern Kimberley. Northern Territory Botanical Bulletin No 42 Department of Land Resource Management, NTG, Broome.</mixed-citation></ref><ref id="B27"><mixed-citation xmlns:xlink="http://www.w3.org/1999/xlink" xlink:type="simple"><person-group><name name-style="western"><surname>Martine</surname><given-names>CT</given-names></name><name name-style="western"><surname>Boni</surname><given-names>AJ</given-names></name><name name-style="western"><surname>Capaldi</surname><given-names>EA</given-names></name><name name-style="western"><surname>Lionheart</surname><given-names>G</given-names></name><name name-style="western"><surname>Jordon-Thaden</surname><given-names>IE</given-names></name></person-group> (<year>2016b</year>) <article-title>Evidence of rock-dwelling macropod seed dispersal in a tropical monsoon community.</article-title><source>Northern Territory Naturalist</source><volume>27</volume>: <fpage>68</fpage>–<lpage>77</lpage>. <ext-link xlink:href="10.5962/p.295470" ext-link-type="doi" xlink:type="simple">https://doi.org/10.5962/p.295470</ext-link></mixed-citation></ref><ref id="B33"><mixed-citation xmlns:xlink="http://www.w3.org/1999/xlink" xlink:type="simple">Parks and Wildlife Commission of the Northern Territory (<year>2021</year>) Judbarra/Gregory National Park Fact Sheet. Katherine NT 0850. <ext-link xlink:href="https://nt.gov.au/__data/assets/pdf_file/0009/278442/judbarra-gregory-national-park-fact-sheet-and-map.pdf" ext-link-type="uri" xlink:type="simple">https://nt.gov.au/__data/assets/pdf_file/0009/278442/judbarra-gregory-national-park-fact-sheet-and-map.pdf</ext-link> [accessed 2.02.2022]</mixed-citation></ref><ref id="B18"><mixed-citation xmlns:xlink="http://www.w3.org/1999/xlink" xlink:type="simple">IUCN (<year>2012</year>) IUCN Red List Categories and Criteria: Version 3.1. 2<sup>nd</sup> Edn.</mixed-citation></ref><ref id="B3"><mixed-citation xmlns:xlink="http://www.w3.org/1999/xlink" xlink:type="simple"><person-group><name name-style="western"><surname>Barrett</surname><given-names>RL</given-names></name></person-group> (<year>2013</year>) <article-title><italic><tp:taxon-name><tp:taxon-name-part taxon-name-part-type="genus">Solanum</tp:taxon-name-part><tp:taxon-name-part taxon-name-part-type="species">zoeae</tp:taxon-name-part></tp:taxon-name></italic> (<tp:taxon-name><tp:taxon-name-part taxon-name-part-type="family">Solanaceae</tp:taxon-name-part></tp:taxon-name>), a new species of bush tomato from the North Kimberley, Western Australia.</article-title><source>Nuytsia</source><volume>23</volume>: <fpage>5</fpage>–<lpage>21</lpage>.</mixed-citation></ref><ref id="B28"><mixed-citation xmlns:xlink="http://www.w3.org/1999/xlink" xlink:type="simple"><person-group><name name-style="western"><surname>Martine</surname><given-names>CT</given-names></name><name name-style="western"><surname>Cantley</surname><given-names>JT</given-names></name><name name-style="western"><surname>Frawley</surname><given-names>E</given-names></name><name name-style="western"><surname>Butler</surname><given-names>A</given-names></name><name name-style="western"><surname>Jordon-Thaden</surname><given-names>IE</given-names></name></person-group> (<year>2016c</year>) <article-title>New functionally dioecious bush tomato, <italic><tp:taxon-name><tp:taxon-name-part taxon-name-part-type="genus">Solanum</tp:taxon-name-part><tp:taxon-name-part taxon-name-part-type="species">ossicruentum</tp:taxon-name-part></tp:taxon-name></italic>, may utilize “trample burr” seed dispersal.</article-title><source>PhytoKeys</source><volume>63</volume>: <fpage>19</fpage>–<lpage>29</lpage>. <ext-link xlink:href="10.3897/phytokeys.63.7743" ext-link-type="doi" xlink:type="simple">https://doi.org/10.3897/phytokeys.63.7743</ext-link></mixed-citation></ref></ref-list></tp:taxon-treatment>
